# Supplementary material for: PD-L1 Induction by Cancer-Associated Fibroblast-Derived Factors in Lung Adenocarcinoma Cells
Source: Cancers (Basel). 2019 Aug 27;11(9):1257. doi: 10.3390/cancers11091257 (PMC6770125; doi:10.3390/cancers11091257)
Supplement: Supplementary file 1 [file cancers-11-01257-s001.zip]

Archive with 1 entries (1 files):
- Supplementary Info File 20190803.docx
